# Supplementary material for: High Levels of IL-1β, TNF-α and MIP-1α One Month after the Onset of the Acute SARS-CoV-2 Infection, Predictors of Post COVID-19 in Hospitalized Patients
Source: Microorganisms. 2023 Sep 26;11(10):2396. doi: 10.3390/microorganisms11102396 (PMC10609568; doi:10.3390/microorganisms11102396)
Supplement: Supplementary file 1 [file microorganisms-11-02396-s001.zip]

Archive with 3 entries (3 files):
- microorganisms-2576617-Supplemental Table S1.pdf
- microorganisms-2576617-Supplemental Table S2.pdf
- microorganisms-2576617-Supplemental Table S3.pdf
